# Supplementary material for: Anti-Trypanosoma cruzi Activity, Mutagenicity, Hepatocytotoxicity and Nitroreductase Enzyme Evaluation of 3-Nitrotriazole, 2-Nitroimidazole and Triazole Derivatives
Source: Molecules. 2023 Nov 7;28(22):7461. doi: 10.3390/molecules28227461 (PMC10672842; doi:10.3390/molecules28227461)
Supplement: Supplementary file 1 [file molecules-28-07461-s001.zip]

Archive with 1 entries (1 files):
- molecules-2647909-SI.pdf
